# Supplementary material for: GL5.2, a Quantitative Trait Locus for Rice Grain Shape, Encodes a RING-Type E3 Ubiquitin Ligase
Source: Plants (Basel). 2024 Sep 8;13(17):2521. doi: 10.3390/plants13172521 (PMC11397561; doi:10.3390/plants13172521)
Supplement: Supplementary file 1 [file plants-13-02521-s001.zip]

Archive with 1 entries (1 files):
- plants-3171529-supplementary.pdf
